# Supplementary material for: Construction of Phylogenetic Relationships Based on 8-mer Spectra Distribution Characteristics of Vertebrate Whole Genome Sequences
Source: Genes (Basel). 2025 Dec 31;17(1):39. doi: 10.3390/genes17010039 (PMC12841270; doi:10.3390/genes17010039)
Supplement: Supplementary file 1 [file genes-17-00039-s001.zip]

Archive with 1 entries (1 files):
- genes-4053874-supplementary.xlsx
