# Supplementary material for: Construction of Phylogenetic Relationships Based on 8-mer Spectra Distribution Characteristics of Vertebrate Whole Genome Sequences
Source: Genes (Basel). 2025 Dec 31;17(1):39. doi: 10.3390/genes17010039 (PMC12841270; doi:10.3390/genes17010039)
Supplement: Supplementary file 1 [file genes-17-00039-s001.zip › genes-4053874-supplementary.xlsx]

## Sheet: Sheet1
Supplementary Table S1 Eukaryotic genomes and their classification
class	order	Name
Mammalia	Primates	Homo sapiens
Mammalia	Primates	Pan troglodytes
Mammalia	Primates	Gorilla gorilla
Mammalia	Primates	Callithrix jacchus
Mammalia	Primates	Cebus albifrons
Mammalia	Primates	Cebus imitator
Mammalia	Primates	Saguinus imperator
Mammalia	Primates	Saimiri boliviensis boliviensis
Mammalia	Primates	Cercocebus atys
Mammalia	Primates	Cercopithecus mona
Mammalia	Primates	Cercopithecus neglectus
Mammalia	Primates	Chlorocebus sabaeus
Mammalia	Primates	Colobus angolensis
Mammalia	Rodentia	Mus musculus
Mammalia	Rodentia	Rattus rattus
Mammalia	Rodentia	Cricetulus griseus
Mammalia	Rodentia	Cavia porcellus
Mammalia	Rodentia	Heterocephalus glaber
Mammalia	Rodentia	Sciurus vulgaris
Mammalia	Artiodactyla	Bos taurus
Mammalia	Artiodactyla	Capra hircus
Mammalia	Artiodactyla	Cervus elaphus
Mammalia	Artiodactyla	Ovis aries
Mammalia	Artiodactyla	Sus scrofa
Mammalia	Carnivora (carnivores)	Canis lupus dingo
Mammalia	Carnivora (carnivores)	Canis lupus familiaris
Mammalia	Carnivora (carnivores)	Felis catus
Mammalia	Carnivora (carnivores)	Panthera leo
Mammalia	Carnivora (carnivores)	Panthera tigris
Aves	Accipitriformes (hawksandeagles)	Astur gentilis
Aves	Accipitriformes (hawksandeagles)	Buteo buteo
Aves	Accipitriformes (hawksandeagles)	Haliaeetus albicilla
Aves	Accipitriformes (hawksandeagles)	Harpia harpyja
Aves	Anseriformes (ducks-geeses-wans)	Anser anser
Aves	Anseriformes (ducks-geeses-wans)	Anser cygnoides
Aves	Anseriformes (ducks-geeses-wans)	Aythya marila
Aves	Anseriformes (ducks-geeses-wans)	Cairina moschata
Aves	Anseriformes (ducks-geeses-wans)	Anser albifrons
Aves	Anseriformes (ducks-geeses-wans)	Anser brachyrhynchus
Aves	Anseriformes (ducks-geeses-wans)	Anser caerulescens
Aves	Anseriformes (ducks-geeses-wans)	Anser erythropus
Aves	Anseriformes (ducks-geeses-wans)	Anser fabalis
Aves	Anseriformes (ducks-geeses-wans)	Anser indicus
Aves	Charadriiformes (shorebirds-allies)	Alca torda
Aves	Charadriiformes (shorebirds-allies)	Chroicocephalus ridibundus
Aves	Charadriiformes (shorebirds-allies)	Lymnocryptes minimus
Aves	Charadriiformes (shorebirds-allies)	Scolopax rusticola
Aves	Charadriiformes (shorebirds-allies)	Sterna hirundo
Aves	Charadriiformes (shorebirds-allies)	Vanellus vanellus
Aves	Galliformes (landfowls)	Alectoris rufa
Aves	Galliformes (landfowls)	Chrysolophus pictus
Aves	Galliformes (landfowls)	Coturnix japonica
Aves	Galliformes (landfowls)	Gallus gallus
Aves	Galliformes (landfowls)	Meleagris gallopavo
Aves	Galliformes (landfowls)	Pavo cristatus
Aves	Passeriformes (song birds)	Melospiza melodia melodia
Aves	Passeriformes (song birds)	Parus major
Aves	Passeriformes (song birds)	Passer domesticus
Aves	Passeriformes (song birds)	Serinus canaria
Aves	Passeriformes (song birds)	Taeniopygia guttata
Aves	Passeriformes (song birds)	Zonotrichia albicollis
Lepidosauria	squamates	Anolis carolinensis
Lepidosauria	squamates	Ophiophagus hannah
Actinopteri	Beloniformes (medakas, needlefish and others)	Oryzias celebensis
Actinopteri	Beloniformes (medakas, needlefish and others)	Oryzias curvinotus
Actinopteri	Beloniformes (medakas, needlefish and others)	Oryzias javanicus
Actinopteri	Beloniformes (medakas, needlefish and others)	Oryzias latipes
Actinopteri	Beloniformes (medakas, needlefish and others)	Oryzias melastigma
Actinopteri	Beloniformes (medakas, needlefish and others)	Oryzias sinensis
Actinopteri	Cichliformes (cichlids and convict blennies)	Lepidiolamprologus cunningtoni
Actinopteri	Cichliformes (cichlids and convict blennies)	Neolamprologus brichardi
Actinopteri	Cichliformes (cichlids and convict blennies)	Neolamprologus multifasciatus
Actinopteri	Cichliformes (cichlids and convict blennies)	Oreochromis niloticus
Actinopteri	Cichliformes (cichlids and convict blennies)	Telmatochromis temporalis
Actinopteri	Cichliformes (cichlids and convict blennies)	Variabilichromis moorii
Actinopteri	Cypriniformes (carps and others)	Carassius auratus
Actinopteri	Cypriniformes (carps and others)	Carassius carassius
Actinopteri	Cypriniformes (carps and others)	Carassius gibelio
Actinopteri	Cypriniformes (carps and others)	Cyprinus carpio
Actinopteri	Cypriniformes (carps and others)	Danio rerio
Actinopteri	Cypriniformes (carps and others)	Labeo rohita
Actinopteri	Cypriniformes (carps and others)	Sinocyclocheilus jii
Actinopteri	Gadiformes (cods and others)	Arctogadus glacialis
Actinopteri	Gadiformes (cods and others)	Gadus chalcogrammus
Actinopteri	Gadiformes (cods and others)	Gadus macrocephalus
Actinopteri	Gadiformes (cods and others)	Gadus morhua
Actinopteri	Gadiformes (cods and others)	Micromesistius poutassou
Actinopteri	Gadiformes (cods and others)	Pollachius pollachius
Actinopteri	Perciformes (perches and others)	Apeltes quadracus
Actinopteri	Perciformes (perches and others)	Gasterosteus aculeatus aculeatus
Actinopteri	Perciformes (perches and others)	Gasterosteus nipponicus
Actinopteri	Perciformes (perches and others)	Pungitius pungitius
Actinopteri	Perciformes (perches and others)	Pungitius sinensis
Actinopteri	Perciformes (perches and others)	Spinachia spinachia
Actinopteri	Tetraodontiformes (pufferfishes and others)	Lagocephalus sceleratus
Actinopteri	Tetraodontiformes (pufferfishes and others)	Pao palembangensis
Actinopteri	Tetraodontiformes (pufferfishes and others)	Takifugu flavidus
Actinopteri	Tetraodontiformes (pufferfishes and others)	Takifugu ocellatus
Actinopteri	Tetraodontiformes (pufferfishes and others)	Takifugu rubripes
Actinopteri	Tetraodontiformes (pufferfishes and others)	Tetraodon nigroviridis
Amphibia	Anura (frogsandtoads)	Dendropsophus ebraccatus
Amphibia	Anura (frogsandtoads)	Hyla sarda
Amphibia	Anura (frogsandtoads)	Hyperolius nasutus
Amphibia	Anura (frogsandtoads)	Hyperolius riggenbachi
Amphibia	Anura (frogsandtoads)	Hyperolius viridiflavus
Amphibia	Anura (frogsandtoads)	Pseudacris regilla
Amphibia	Anura (frogsandtoads)	Nanorana pleskei
Amphibia	Anura (frogsandtoads)	Xenopus tropicalis
Amphibia	Caudata (salamanders)	Desmognathus wrighti
Amphibia	Caudata (salamanders)	Eurycea bislineata
Amphibia	Caudata (salamanders)	Eurycea cirrigera
Amphibia	Caudata (salamanders)	Pseudotriton ruber
Amphibia	Caudata (salamanders)	Stereochilus marginatus
Amphibia	Gymnophiona (caecilians)	Geotrypetes seraphini
Amphibia	Gymnophiona (caecilians)	Ichthyophis bannanicus
Amphibia	Gymnophiona (caecilians)	Microcaecilia unicolor
Amphibia	Gymnophiona (caecilians)	Rhinatrema bivittatum
Amphibia	Gymnophiona (caecilians)	Rhinatrema nigrum
